# Supplementary material for: Predicting Compressive Strength and Hydration Products of Calcium Aluminate Cement Using Data-Driven Approach
Source: Materials (Basel). 2023 Jan 9;16(2):654. doi: 10.3390/ma16020654 (PMC9861258; doi:10.3390/ma16020654)
Supplement: Supplementary file 1 [file materials-16-00654-s001.zip]

Archive with 1 entries (1 files):
- materials-2145065-supplementary (1).pdf
